# Supplementary material for: Genomic Characterization of a Plasmid-Free and Highly Drug-Resistant Salmonella enterica Serovar Indiana Isolate in China
Source: Vet Sci. 2024 Jan 20;11(1):46. doi: 10.3390/vetsci11010046 (PMC10819017; doi:10.3390/vetsci11010046)
Supplement: Supplementary file 1 [file vetsci-11-00046-s001.zip]

Archive with 1 entries (1 files):
- vetsci-2766385-supplementary.pdf
